# Supplementary material for: A Cold Case of Equine Influenza Disentangled with Nanopore Sequencing
Source: Animals (Basel). 2023 Mar 24;13(7):1153. doi: 10.3390/ani13071153 (PMC10093709; doi:10.3390/ani13071153)
Supplement: Supplementary file 1 [file animals-13-01153-s001.zip]

Archive with 1 entries (1 files):
- animals-2104690-supplementary.pdf
